# Supplementary material for: iTRAQ-Based Proteomics Reveals the Potential Mechanisms Underlying Diet Supplementation with Stevia Isochlorogenic Acid That Alleviates Immunosuppression in Cyclophosphamide-Treated Broilers
Source: Animals (Basel). 2025 Dec 22;16(1):25. doi: 10.3390/ani16010025 (PMC12784939; doi:10.3390/ani16010025)
Supplement: Supplementary file 1 [file animals-16-00025-s001.zip]

Archive with 1 entries (1 files):
- animals-4048262-supplementary.pdf
